# Supplementary material for: An improved assembly of the pearl millet reference genome using Oxford Nanopore long reads and optical mapping
Source: G3 (Bethesda). 2023 Mar 9;13(5):jkad051. doi: 10.1093/g3journal/jkad051 (PMC10151396; doi:10.1093/g3journal/jkad051)
Supplement: jkad051_Supplementary_Data [file jkad051_supplementary_data.zip]

Archive with 8 entries (8 files):
- Table_S2_G3-2022-403975.pdf
- Figure_S1_G3-2022-403975.pdf
- Figure_S2_G3-2022-403975.pdf
- Figure_S3_G3-2022-403975.pdf
- Figure_S4_G3-2022-403975.pdf
- Figure_S5_G3-2022-403975.pdf
- Supplemental_Figure_Legend_G3-2022-403975.docx
- Table_S1_G3-2022-403975.pdf
